# Supplementary material for: Serum RNA Profile Reflects Fluid Status and Atrophic Retinal Changes in Neovascular Age-Related Macular Degeneration
Source: Int J Mol Sci. 2025 May 19;26(10):4852. doi: 10.3390/ijms26104852 (PMC12112293; doi:10.3390/ijms26104852)
Supplement: Supplementary file 1 [file ijms-26-04852-s001.zip]

Archive with 1 entries (1 files):
- ijms-3548661-supplementary.pdf
